# Supplementary material for: Osteogenic Induction with Silicon Hydroxyapatite Using Modified Autologous Adipose Tissue-Derived Stromal Vascular Fraction: In Vitro and Qualitative Histomorphometric Analysis
Source: Materials (Basel). 2022 Feb 28;15(5):1826. doi: 10.3390/ma15051826 (PMC8911855; doi:10.3390/ma15051826)
Supplement: Supplementary file 1 [file materials-15-01826-s001.zip]

Archive with 1 entries (1 files):
- materials-1575274-supplementary.pdf
